# Supplementary material for: Regioselective Pd-Catalyzed Hydroalkynylation of Allenyl-Containing α-Amino Acid Derivatives with Terminal Alkynes
Source: Molecules. 2025 Sep 4;30(17):3623. doi: 10.3390/molecules30173623 (PMC12430138; doi:10.3390/molecules30173623)
Supplement: Supplementary file 1 [file molecules-30-03623-s001.zip]

Archive with 1 entries (1 files):
- molecules-3829144-supplementary.pdf
